# Supplementary material for: Morphological and Genetics Support for a Hitherto Undescribed Spotted Cat Species (Genus Leopardus; Felidae, Carnivora) from the Southern Colombian Andes
Source: Genes (Basel). 2023 Jun 15;14(6):1266. doi: 10.3390/genes14061266 (PMC10298493; doi:10.3390/genes14061266)
Supplement: Supplementary file 1 [file genes-14-01266-s001.zip]

Archive with 1 entries (1 files):
- genes-2358502-supplementary.pdf
